# Supplementary material for: The SecA2 pathway of Mycobacterium tuberculosis exports effectors that work in concert to arrest phagosome and autophagosome maturation
Source: PLoS Pathog. 2018 Apr 30;14(4):e1007011. doi: 10.1371/journal.ppat.1007011 (PMC5945054; doi:10.1371/journal.ppat.1007011)
Supplement: S1 Table — (XLSX) [file ppat.1007011.s001.xlsx]

## Sheet: Plasmids used in this study
Plasmid	Description	Reference
pSM15	Single-copy KanR Hsp60 driven secA2	[24]
pJTS130	Multi-copy KanR Hsp60 driven sapM	This study
pKZ136	Multi-copy KanR Hsp60 driven sapMH204A	This study
pKZ133	Multi-copy HygR Hsp60 sapM	This study
pKZ121	Single copy KanR Acetemide inducible pknG (used without induction) based on pMK4 (generous gift of Y. Av Gay)	This study and [33]
pMV206	Multi-copy HygR empty vector control	[44]
pMV261	Multi-copy KanR empty vector control	[44]
pMV306	Single-copy KanR empty vector control	[44]
