# Supplementary material for: The SecA2 pathway of Mycobacterium tuberculosis exports effectors that work in concert to arrest phagosome and autophagosome maturation
Source: PLoS Pathog. 2018 Apr 30;14(4):e1007011. doi: 10.1371/journal.ppat.1007011 (PMC5945054; doi:10.1371/journal.ppat.1007011)
Supplement: S2 Table — (XLSX) [file ppat.1007011.s002.xlsx]

## Sheet: Strains used in this study
Strain Name	Strain background	Plasmids	Overexpression	Resistance Marker(s)
MBTB438	H37Rv	pMV261	N/A	Kanamycin
MBTB443	secA2	pMV261	N/A	Kanamycin
MBTB476 [23]	secA2	pSM15	secA2	Kanamycin
MBTB434	H37Rv	pJTS130	sapM	Kanamycin
MBTB435	secA2	pJTS130	sapM	Kanamycin
MBTB683	H37Rv	pKZ136	sapMH204A	Kanamycin
MBTB684	secA2	pKZ136	sapMH204A	Kanamycin
MBTB615	H37Rv	pKZ121	pknG	Kanamycin
MBTB616	secA2	pKZ121	pknG	Kanamycin
MBTB666	H37Rv	pKZ133	sapM	Kanamycin
		pMV306		Hygromycin
MBTM667	secA2	pKZ133	sapM	Kanamycin
		pMV306		Hygromycin
MBTB650	H37Rv	pKZ121	pknG	Kanamycin
		pMV206		Hygromycin
MBTB651	secA2	pKZ121	pknG	Kanamycin
		pMV206		Hygromycin
MBTB664	H37Rv	pMV206	N/A	Kanamycin
		pMV306		Hygromycin
MBTB665	secA2	pMV206	N/A	Kanamycin
		pMV306		Hygromycin
MBTB652	H37Rv	pKZ121, pKZ133	sapM	Kanamycin
			pknG	Hygromycin
MBTB653	secA2	pKZ121, pKZ133	sapM	Kanamycin
			pknG	Hygromycin
[42]	pstA1::tn	N/A	N/A	Kanamycin
